# Supplementary material for: Exercise modalities associated with reduced functional disability in nonspecific neck pain: a network meta-analysis and exploratory dose-response analysis
Source: PeerJ. 2026 Jul 23;14:e21534. doi: 10.7717/peerj.21534 (PMC13401843; doi:10.7717/peerj.21534)
Supplement: Supplemental Information 2 [file peerj-14-21534-s002.r]

library(gemtc)

setwd('C:\\Users\\谢嘟嘟\\Desktop')
data <- read.csv('工作簿10086.csv')


network <-mtc.network(data)

##gemtc 貝葉斯框架下的網狀meta分析
network <- mtc.network(data.re = data)

##查看數據
summary(network)

## 網絡圖
plot(network)


## 建立模型
model <-mtc.model(network, n.chain=4,likelihood="normal",link="SMD",linearModel="random")
cat(model$code)

# 結果
mcmc2 <- mtc.run(model, n.adapt = 5000, n.iter = 20000, thin = 10)

summary(mcmc2)

##收斂圖
gelman.diag(mcmc2)
gelman.plot(mcmc2)

options(max.print=1000000) 

## 點不一致性檢驗
nodesplit <- mtc.nodesplit(network, 
                           linearModel = "random", 
                           n.adapt = 10000, 
                           n.iter = 20000, 
                           thin = 10)
## 查看結果
summary(nodesplit)


resultnodesplit<-mtc.nodesplit(network)
b<-summary(resultnodesplit)   #查看节点劈裂法的结果
print(b)


## 點不一致性森林圖
plot(summary(nodesplit))
tiff(nodesplit, height = 2500, width = 2000, res=300)
plot(summary(nodesplit))
dev.off()

##異質性檢驗
result.anohe <- mtc.anohe (network, n.adapt = 5000, n.iter = 10000)
summary(result.anohe)
summary.anohe<-summary(result.anohe)
summary.anohe
tiff("nma.anohe.tiff", height = 5000, width = 4000, res=600)
plot(summary.anohe, digits = 2)
dev.off()

##排序
rank <- rank.probability(mcmc2, preferredDirection = 1)
summary(rank)
print(rank)
plot(rank, beside=FALSE, cex.names=0.5)

##聯賽圖
tb<- relative.effect.table(mcmc2)
print(tb)

tb1<-round(tb,2)
tb1
write.csv(tb1, "PDQ-39.csv")

##森林圖
tiff("nma.mamc2.tiff", height = 2500, width = 2000, res=300)
forest(relative.effect(mcmc2, t1 = "CON"))
dev.off()

forest(relative.effect(results, "CG"))


rank.probability <-rank.probability(mcmc2)
sucra(rank.probability)
sucra1<-round(sucra(rank.probability),2)
write.csv(sucra1, "sucra.csv")

## 網狀meta回歸：轉化數據
network.mr <- mtc.network(data.re = data,
                          studies = stuides_df)

## 回歸
regressor <- list(coefficient = 'shared',
                  variable = 'state',
                  control = 'CON')
## 建立回歸模型
model.mr <- mtc.model(network.mr,
                      type = "regression",
                      regressor = regressor)
cat(model.mr$code)

## 回歸結果
mcmc3 <- mtc.run(model.mr, 
                 n.adapt = 5000, 
                 n.iter = 20000, 
                 thin = 10)

summary(mcmc3)


tiff("nma.mamc3.tiff", height = 2500, width = 2000, res=300)
forest(relative.effect(mcmc3, t1 = "CON", covariate = 1))

dev.off()

##森林圖調整
forestplot(labeltext = as.matrix(dataz2[,1:2]), ##取數據前兩列作為文本
           mean = dataz2$V3, ##v6列作為mean
           lower = dataz2$V4, ##v5列作為下線
           upper = dataz2$V5, ##v7列作為上限
           graph.pos = 3, ##森林圖的位置（第三列）
           zero = 0, ##無效線為0
           xlog=FALSE, ##不要轉化成log值
           col=fpColors(line = "black", zero="black",
                        box="darkblue",hrz_lines = "red"), ##森林圖橫線以及點的顏色
           lty.ci = 1, ##置信區間線條的類型 
           lwd.ci = 1,  ##置信區間線條的寬度
           ci.vertrices = TRUE, ##森林图可信区间两端添加小竖线（TRUE）
           ci.vertices.height = 0, ##設置森林圖可信區間兩段的小豎線的高度
           txt_gp = fpTxtGp(label=gpar(cex = 0.7), ticks = gpar(cex = 0.7), 
                            xlab = gpar(cex = 0.7), cex = 0.7), ##设置表格中文本的格式：用gpar进行赋值，其中cex为文本字体大小，ticks为坐标轴大小，xlab为坐标轴文字字体大小。
           ##label：表格主体文字的格式
           ##ticks：森林图下方的坐标轴的刻度文字格式
           ##xlab：定义的x轴标题格式
           ##title：标题文字的格式
           lineheight = unit(4,'mm'), ##行的高度
           colgap = unit(2,'mm'), ##列与列之间的间隙宽度
           xlab= "SMD from sample size>=20", ##x轴的标题
           xticks = c(-3,-2,-1,0,1,2,3), ##横坐标刻度根据需要可随意设置
           align=c("l","l"), ##每列文字的对齐方式。如：align=c("l","c","c")
           ##l：左对齐
           ##r：右对齐
           ##c：居中对齐
           graphwidth = unit(.4,"npc"), ##森林图在表中的宽度
           lwd.xaxis = 1) ##x軸線寬

fn.ci_norm = "fpDrawCircleCI") ##點的形狀


forestplot(labeltext = as.matrix(dataz2[,1:2]), ##取數據前兩列作為文本
           mean = dataz2$V3, ##v6列作為mean
           lower = dataz2$V4, ##v5列作為下線
           upper = dataz2$V5, ##v7列作為上限
           graph.pos = 2, ##森林圖的位置（第三列）
           zero = 0, ##無效線為0
           xlog=FALSE, ##不要轉化成log值
           col=fpColors(line = "black", zero="black",
                        box="darkblue",hrz_lines = "red"), ##森林圖橫線以及點的顏色
           lty.ci = 1, ##置信區間線條的類型 
           lwd.ci = 1,  ##置信區間線條的寬度
           ci.vertrices = TRUE, ##森林图可信区间两端添加小竖线（TRUE）
           ci.vertices.height = 0, ##設置森林圖可信區間兩段的小豎線的高度
           txt_gp = fpTxtGp(label=gpar(cex = 0.7), ticks = gpar(cex = 0.7), 
                            xlab = gpar(cex = 0.7), cex = 0.7), ##设置表格中文本的格式：用gpar进行赋值，其中cex为文本字体大小，ticks为坐标轴大小，xlab为坐标轴文字字体大小。
           ##label：表格主体文字的格式
           ##ticks：森林图下方的坐标轴的刻度文字格式
           ##xlab：定义的x轴标题格式
           ##title：标题文字的格式
           lineheight = unit(4,'mm'), ##行的高度
           colgap = unit(2,'mm'), ##列与列之间的间隙宽度
           xlab= "Favours Exercise            Favours CON", ##x轴的标题
           xticks = c(-3,-2,-1,0,1,2,3), ##横坐标刻度根据需要可随意设置
           align=c("l","l"), ##每列文字的对齐方式。如：align=c("l","c","c")
           ##l：左对齐
           ##r：右对齐
           ##c：居中对齐
           graphwidth = unit(.4,"npc"), ##森林图在表中的宽度
           lwd.xaxis = 1) ##x軸線寬

fn.ci_norm = "fpDrawCircleCI") ##點的形狀
forestplot(labeltext = as.matrix(dataz2[,1:2]), ##取數據前兩列作為文本
           mean = dataz2$V3, ##v6列作為mean
           lower = dataz2$V4, ##v5列作為下線
           upper = dataz2$V5, ##v7列作為上限
           graph.pos = 3, ##森林圖的位置（第三列）
           zero = 0, ##無效線為0
           xlog=FALSE, ##不要轉化成log值
           col=fpColors(line = "black", zero="black",
                        box="darkblue",hrz_lines = "red"), ##森林圖橫線以及點的顏色
           lty.ci = 1, ##置信區間線條的類型 
           lwd.ci = 1,  ##置信區間線條的寬度
           ci.vertrices = TRUE, ##森林图可信区间两端添加小竖线（TRUE）
           ci.vertices.height = 0, ##設置森林圖可信區間兩段的小豎線的高度
           txt_gp = fpTxtGp(label=gpar(cex = 0.7), ticks = gpar(cex = 0.7), 
                            xlab = gpar(cex = 0.7), cex = 0.7), ##设置表格中文本的格式：用gpar进行赋值，其中cex为文本字体大小，ticks为坐标轴大小，xlab为坐标轴文字字体大小。
           ##label：表格主体文字的格式
           ##ticks：森林图下方的坐标轴的刻度文字格式
           ##xlab：定义的x轴标题格式
           ##title：标题文字的格式
           lineheight = unit(4,'mm'), ##行的高度
           colgap = unit(2,'mm'), ##列与列之间的间隙宽度
           xlab= "SMD meta-regression for publish year=2015", ##x轴的标题
           xticks = c(-3,-2,-1,0,1,2,3), ##横坐标刻度根据需要可随意设置
           align=c("l","l"), ##每列文字的对齐方式。如：align=c("l","c","c")
           ##l：左对齐
           ##r：右对齐
           ##c：居中对齐
           graphwidth = unit(.4,"npc"), ##森林图在表中的宽度
           lwd.xaxis = 1) ##x軸線寬


2222222222222222222222222222222222222222222222222222


# 设定工作目录
setwd("D:\\网状meta分析课件（0）\\第七章\\7.4 R的GEMTC做回归分析") 
setwd("C:\\Users\\86988\\Desktop") 

C:\Users\86988\Desktop\髋关节\数据分析\贝叶斯分析\回归分析

C:\Users\86988\Desktop\666666

#装载gemtc包，如果第一次用，需要先安装：install.packages("gemtc")
library(gemtc)

# 把我们的数据文件导入到R里面
data <- read.csv("data1.1.csv", sep=",", header=T)  

# 相当于数据的预处理
network <-mtc.network(data)

#网状图的输出
plot(network)

summary(network)

plot(network, 
     vertex.label.color="blue4", 
     vertex.color="green4", 
     dynamic.edge.width=TRUE,
     edge.color="grey")

plot(network,  dynamic.edge.width=FALSE)


# 构建模型
model <-mtc.model(network, n.chain=4,likelihood="normal",link="identity",linearModel="random")

cat(model$code)

# 迭代，产生结果
results <- mtc.run(model, n.adapt = 5000, n.iter = 20000, thin = 4)

summary(results)


# 不一致性模型 最后分析

modelume <-mtc.model(network, type="ume", n.chain=4, likelihood="normal",link="identity", linearModel="random")

results <- mtc.run(modelume, n.adapt = 5000, n.iter = 20000, thin = 4)

summary(results)


# 与placebo相比较的森林图
forest(relative.effect(results, "CG"),
       xlim=c(-1.5,1), digits=2,)

# 收敛性诊断
gelman.diag(results)

gelman.plot(results)


# 输出轨迹图、密度图等
plot(results)


# 排序概率
ranks <- rank.probability(results, preferredDirection = -1)


print(ranks)
plot(ranks)

# 计算SUCRA的函数
sucra <- function(ranks) {
  apply(ranks, 1, function(p) {
    a <- length(p)
    sum(cumsum(p[-a]))/(a-1)
  })
}

a<-sucra(ranks)

print(a)


a <- round(relative.effect.table(results),2)


write.csv(a, "leaguetable.csv")  # 导出联赛表


# 将干预按照SUCRA大小进行排序的函数
relative.effect.table.sort <- function(result) {
  ts <- rownames(as.matrix(sort(sucra(rank.probability(result, preferredDirection = 1)))))
  tbl <- array(NA, dim=c(length(ts), length(ts), 3), dimnames=list(ts, ts, c("2.5%", "50%", "97.5%")))
  comps <- combn(ts, 2)
  
  for (i in 1:ncol(comps)) {
    comp <- comps[,i]
    samples <- as.matrix(relative.effect(result, comp[1], comp[2], preserve.extra=FALSE)$samples)
    q <- quantile(samples, prob=c(0.025, 0.5, 0.975))
    tbl[comp[1], comp[2],] <- unname(q)
    q.inv <- c(-q[3], -q[2], -q[1])
    tbl[comp[2], comp[1],] <- unname(q.inv)
  }
  
  attr(tbl, "model") <- result[['model']]
  
  class(tbl) <- "mtc.relative.effect.table"
  
  tbl
}

a <- round(relative.effect.table.sort(results),digits = 2)  # 到处按照SUCRA排序的联赛表
write.csv(a, "S1.csv")


# 局部不一致性， 节点劈裂法
resultnodesplit <-mtc.nodesplit(network, n.adapt = 5000, n.iter = 20000, thin = 1, n.chain=4,likelihood="normal",link="identity",linearModel="random")

b<-summary(resultnodesplit) 

print(b, digits = 2)
plot(b, digits = 2)

plot(b plot.type = "forest") 


tiff("1.tiff", height=5000,width=4000, res= 600)
plot(b, digits = 2)
dev.off()


# 异质性分析，谨慎使用
resultanohe <- mtc.anohe(network, n.adapt = 5000, n.iter = 20000, thin = 1, n.chain=4,likelihood="normal",link="identity",linearModel="random")
c<-summary(resultanohe)
print(c)
plot(c)


tiff(file="yizhi.tiff ")
plot(c)
dev.off()

###  用ggplot包制作排序概率图

a<-ranks[,]


library(reshape2)


b<-melt(a)


c<-as.data.frame(b)


library(ggplot2)

p <-ggplot(c, aes(x=Var2, y=value, colour=Var1))+geom_line(size=1)

p1<-p+geom_point(size=2)+labs(x="Rank",y="Probability")+theme(axis.text = element_text(size=12),axis.title=element_text(size=15),panel.background=element_blank(),axis.line = element_line(color="black"),
                                                              legend.title=element_blank(),legend.position="bottom")


p2<-p+geom_point(size=2)+labs(x="Rank",y="Probability")+theme(axis.text = element_text(size=12),axis.title=element_text(size=15),axis.line = element_line(color="black"),
                                                              legend.title=element_blank(),legend.position="bottom")
ggsave("temp.pdf", p1, width=7.48, height=6.48)


#######制作累积排序图#################
d<-t(apply(ranks, 1, cumsum))

e<-melt(d)

f<-as.data.frame(e)

p <-ggplot(f, aes(x=Var2, y=value, colour=Var1))+geom_line(size=1)

p1<-p+geom_point(size=2)+labs(x="Rank",y="Cumulative Probability")+theme(axis.text = element_text(size=12),axis.title=element_text(size=15),panel.background=element_blank(),axis.line = element_line(color="black"),
                                                                         legend.title=element_blank(),legend.position="bottom")

p2<-p+geom_point(size=2)+labs(x="Rank",y="Cumulative Probability")+theme(axis.text = element_text(size=12),axis.title=element_text(size=15),axis.line = element_line(color="black"),
                                                                         legend.title=element_blank(),legend.position="bottom")
ggsave("temp2.pdf", p1, width=7.48, height=6.48)


###########################回归分析#############################


data <- read.csv("network_R_fatigue.csv", sep=",", header=T)  


studies<-read.csv("回归_fatigue_week.csv", sep=",", header=T)


network <- mtc.network(data, studies=studies) 


model <-mtc.model(network, type="regression", regressor=list(coefficient='shared', variable='week', control='CG')) 


results <- mtc.run(model, n.adapt = 5000, n.iter = 20000, thin = 4)

summary(results)


plotCovariateEffect(results, t1='CG', 
                    t2=c("AE", "RE", "CE", "TC", "HIIT", "Yoga", "Walk"))

plotCovariateEffect(results, t1='Placebo', 
                    t2=c('Aripiprazole', 'Risperidone', 'Quetiapine', 'Olanzapine', 'Haloperidol', 'Paliperidone'),
                    ylim = c(-20,20))


#回归2
## 網狀meta回歸：轉化數據
network.mr <- mtc.network(data.re = data,
                          studies = ddd)

model <-mtc.model(network.mr, type="regression", 
                  regressor=list(coefficient='unrelated', 
                                 variable='week', control='CG', linearModel="random")) 

results <- mtc.run(model, n.adapt = 5000, n.iter = 20000, thin = 4)

summary(results)

plotCovariateEffect(results, t1='CG', 
                    t2=c("AT"))

plotCovariateEffect(results, t1='CG', 
                    t2=c("Aquatic"))

plotCovariateEffect(results, t1='CG', 
                    t2=c("Yoga"))

plotCovariateEffect(results, t1='CG', 
                    t2=c("TC"))

plotCovariateEffect(results, t1='CG', 
                    t2=c("ST"))

plotCovariateEffect(results, t1='CG', 
                    t2=c("SFT"))

plotCovariateEffect(results, t1='CG', 
                    t2=c("FT"))

plotCovariateEffect(results, t1='CG', 
                    t2=c("CT"))

# AT Aquatic Yoga TC ST SFT FT CT 

#forest for subgroup analysis
forest(relative.effect(results, 
                       t1 = "CG", 
                       covariate = 0), 
       xlim = c(-2,2))
use.description = TRUE 
digits = 3
title(paste0("covariate = ", 1))

#export the table for subgroup analysis

tb <- relative.effect.table(results, covariate = 1)
write.csv(round(tb, digits = 2), paste0("relative_effect_table_", i, ".csv"))
}


33333333333333333333333333333333333333333333
install.packages("rstan", repos = c("https://mc-stan.org/r-packages/", getOption("repos")))
install.packages("multinma", repos = c("https://dmphillippo.r-universe.dev", getOption("repos")))

library(multinma)  #导入multinma包
library(ggplot2)
options(mc.cores = parallel::detectCores())  #多核并行计算
options(max.print=1000000) 

setwd("C:\\Users\\86988\\Desktop\\糖尿病数据分析") 

data1 <- read.csv("data1.2.csv", sep=",", header=T)  

data1$se<-data1$std.dev/(data$sampleSize)^0.5  #计算标准误


#设置网络属性
af_net <- set_agd_arm(data1, 
                      study = study,
                      trt = treatment,
                      y = mean, 
                      se= se,
                      trt_ref = "CG",
                      sample_size = sampleSize)

#输入af_net可查看设置好的网络属性：
af_net

#绘制网状图
plot(af_net, weight_nodes = TRUE, weight_edges = TRUE) + 
  ggplot2::theme(legend.position = "bottom", 
                 legend.margin = ggplot2::margin(0, 0, 0, 100),
                 legend.spacing = ggplot2::unit(1.5, "lines"),
                 legend.box = "vertical")

#设定贝叶斯模型并运行
af_fit_1 <- nma(af_net, 
                trt_effects = "random", #选择随机效应模型，若选择固定则输入fixed
                consistency="consistency", #选择一致性模型，不一致模型则输入ume
)


#与Placebo相比较的森林图
af_1_releff <- relative_effects(af_fit_1, trt_ref = "CG")
plot(af_1_releff, ref_line = 0)
print(af_1_releff, ref_line = 0)

#若想生成两两干预之间互相比较的结果，可以输入：
af_1_releff_all <- relative_effects(af_fit_1, 
                                    all_contrasts = TRUE
)
plot(af_1_releff_all, ref_line = 0)     

print(af_1_releff_all)


#若想生成预测区间，那么设置predictive_distribution参数，如下：
af_1_releff_allp <- relative_effects(af_fit_1, 
                                     all_contrasts = TRUE,
                                     predictive_distribution = TRUE
)
plot(af_1_releff_allp, ref_line = 0)


#干预排名
af_1_ranks <- posterior_ranks(af_fit_1,
                              lower_better=TRUE #若值越大越好，则改为FALSE
)
plot(af_1_ranks)
print(af_1_ranks)

#各个干预的排序概率
af_1_rankprobs <- posterior_rank_probs(af_fit_1)
plot(af_1_rankprobs)
print(af_1_rankprobs)

#各个干预的累积排序概率
af_1_cumrankprobs <- posterior_rank_probs(af_fit_1, 
                                          sucra=TRUE,
                                          cumulative = TRUE)
plot(af_1_cumrankprobs)
print(af_1_cumrankprobs)


# 将干预按照SUCRA大小进行排序的函数
relative.effect.table.sort <- function(result) {
  ts <- rownames(as.matrix(sort(sucra(rank.probability(result, preferredDirection = 1)))))
  tbl <- array(NA, dim=c(length(ts), length(ts), 3), dimnames=list(ts, ts, c("2.5%", "50%", "97.5%")))
  comps <- combn(ts, 2)
  
  for (i in 1:ncol(comps)) {
    comp <- comps[,i]
    samples <- as.matrix(relative.effect(result, comp[1], comp[2], preserve.extra=FALSE)$samples)
    q <- quantile(samples, prob=c(0.025, 0.5, 0.975))
    tbl[comp[1], comp[2],] <- unname(q)
    q.inv <- c(-q[3], -q[2], -q[1])
    tbl[comp[2], comp[1],] <- unname(q.inv)
  }
  
  attr(tbl, "model") <- result[['model']]
  
  class(tbl) <- "mtc.relative.effect.table"
  
  tbl
}

a <- round(relative.effect.table.sort(results),digits = 2)  # 到处按照SUCRA排序的联赛表
write.csv(a, "S1.csv")

#为了判断global inconsistency，我们需要比较一致性模型和不一致模型的DIC。
#之前我们做的一致性模型的DIC为：
dic(af_fit_1)


#接下来我们拟合不一致模型：
af_fit_1_incon <- nma(af_net, 
                      trt_effects = "random",
                      consistency = "ume")
dic(af_fit_1_incon)


#局部不一致分析（节点劈裂法）
af_fit_1_node <- nma(af_net, 
                     trt_effects = "random",
                     consistency = "nodesplit")
summary(af_fit_1_node)

#还可以图片形式展示结果，输入：
plot(af_fit_1_node)
